# Supplementary material for: Reduced Volume ‘Daily Max’ Training Compared to Higher Volume Periodized Training in Powerlifters Preparing for Competition—A Pilot Study
Source: Sports (Basel). 2018 Aug 29;6(3):86. doi: 10.3390/sports6030086 (PMC6162635; doi:10.3390/sports6030086)
Supplement: Supplementary file 1 [file sports-06-00086-s001.zip]

Archive with 5 entries (4 files):
- AEK PL research daily max template.xls
- __MACOSX/
- __MACOSX/._AEK PL research daily max template.xls
- AEK PL research traditional periodized template.xls
- __MACOSX/._AEK PL research traditional periodized template.xls
