# Supplementary material for: Reduced Volume ‘Daily Max’ Training Compared to Higher Volume Periodized Training in Powerlifters Preparing for Competition—A Pilot Study
Source: Sports (Basel). 2018 Aug 29;6(3):86. doi: 10.3390/sports6030086 (PMC6162635; doi:10.3390/sports6030086)
Supplement: Supplementary file 1 [file sports-06-00086-s001.zip › AEK PL research daily max template.xls]

## Sheet: Daily max 
	1rm squat	140
	1rm bench	100
	1rm deadlift	180
Week 1
Day 1				RPE	Notes	RHR
1	Squat
2	Bench press
Day 2				RPE	Notes	RHR
1	Deadlift
2	Bench press
Day 3				RPE	Notes	RHR
1	Squat
2	Bench press
Week 2
Day 1				RPE	Notes	RHR
1	Squat
2	Bench press
Day 2				RPE	Notes	RHR
1	Deadlift
2	Bench press
Day 3				RPE	Notes	RHR
1	Squat
2	Bench press
Week 3
Day 1				RPE	Notes	RHR
1	Squat
2	Bench press
Day 2				RPE	Notes	RHR
1	Deadlift
2	Bench press
Day 3				RPE	Notes	RHR
1	Squat
2	Bench press
Week 4
Day 1				RPE	Notes	RHR
1	Squat
2	Bench press
Day 2				RPE	Notes	RHR
1	Deadlift
2	Bench press
Day 3				RPE	Notes	RHR
1	Squat
2	Bench press
Week 5
Day 1				RPE	Notes	RHR
1	Squat
2	Bench press
Day 2				RPE	Notes	RHR
1	Deadlift
2	Bench press
Day 3				RPE	Notes	RHR
1	Squat
2	Bench press
Week 6
Day 1				RPE	Notes	RHR
1	Squat
2	Bench press
Day 2				RPE	Notes	RHR
1	Deadlift
2	Bench press
Day 3				RPE	Notes	RHR
1	Squat
2	Bench press
Week 7
Day 1				RPE	Notes	RHR
1	Squat
2	Bench press
Day 2				RPE	Notes	RHR
1	Deadlift
2	Bench press
Day 3				RPE	Notes	RHR
1	Squat
2	Bench press
Week 8
Day 1				RPE	Notes	RHR
1	Squat
2	Bench press
Day 2				RPE	Notes	RHR
1	Deadlift
2	Bench press
Day 3				RPE	Notes	RHR
1	Squat
2	Bench press
Week 9
Day 1				RPE	Notes	RHR
1	Squat
2	Bench press
Day 2				RPE	Notes	RHR
1	Deadlift
2	Bench press
Day 3				RPE	Notes	RHR
1	Squat
2	Bench press

## Sheet: max day
	1rm squat	150
	1rm bench	100
	1rm deadlift	200
week 1
Day 2		%	reps	sets		Notes	RHR
1	Squat	0.5	3	1	75
		0.6	3	1	90
		0.7	3	2	105
		0.8	2	2	120
		0.9	1	1	135
		0.95	1	1	142.5
		1	1	1	150
	100%+
2	Bench press	0.5	3	1	50
		0.6	3	1	60
		0.7	3	2	70
		0.8	2	2	80
		0.9	1	1	90
		0.95	1	1	95
		1	1	1	100
	100%+
3	Deadlift	0.5	3	1	100
		0.6	3	1	120
		0.7	3	2	140
		0.8	2	2	160
		0.9	1	1	180
		0.95	1	1	190
		1	1	1	200
	100%+
