# Supplementary material for: Reduced Volume ‘Daily Max’ Training Compared to Higher Volume Periodized Training in Powerlifters Preparing for Competition—A Pilot Study
Source: Sports (Basel). 2018 Aug 29;6(3):86. doi: 10.3390/sports6030086 (PMC6162635; doi:10.3390/sports6030086)
Supplement: Supplementary file 1 [file sports-06-00086-s001.zip › AEK PL research traditional periodized template.xls]

## Sheet: high volume mesocycle 4w
	1rm squat	150
	1rm bench	100
	1rm deadlift	200
week 1
Day 1		%	reps	sets		RPE	Notes	RHR
1	Squat	0.5	5	1	75
		0.6	4	1	90
	Front squat	0.7	3	1	105
	Front squat	0.8	2	5	120
2	Bench press	0.5	5	1	50
		0.6	4	1	60
		0.7	3	1	70
		0.8	3	5	80
Day 2		%	reps	sets		RPE	Notes	RHR
1	Deadlift	0.5	3	1	100
		0.6	3	1	120
		0.7	3	1	140
		0.8	3	2	160
		0.85	2	3	170
2	Bench press	0.5	5	1	50
		0.6	4	1	60
		0.7	4	2	70
		0.75	3	2	75
		0.8	2	2	80
		0.85	1	3	85
		0.8	2	2	80
		0.75	3	2	75
		0.7	4	2	70
Day 3		%	reps	sets		RPE	Notes	RHR
1	Squat	0.55	4	1	82.5
		0.65	4	1	97.5
		0.75	3	2	112.5
		0.85	2	4	127.5
2	Bench press	0.5	3	1	50
		0.6	3	1	60
		0.7	3	1	70
		0.75	3	5	75
week 2
Day 1		%	reps	sets		RPE	Notes	RHR
1	Bench press	0.5	5	1	50
		0.6	4	1	60
		0.7	3	2	70
		0.8	3	5	80
2	Squat	0.5	5	1	75
		0.6	4	1	90
		0.7	3	2	105
		0.8	2	5	120
Day 2		%	reps	sets		RPE	Notes	RHR
1	Bench press	0.5	5	1	50
		0.6	4	1	60
		0.7	4	2	70
		0.8	3	2	80
		0.85	2	3	85
2	Deadlift	0.5	4	1	100
		0.6	4	1	120
		0.7	3	2	140
		0.8	2	6	160
Day 3		%	reps	sets		RPE	Notes	RHR
1	Squat	0.5	5	1	75
		0.6	4	1	90
		0.7	3	2	105
		0.8	3	5	120
2	Bench press	0.5	5	1	50
		0.6	4	1	60
		0.7	3	2	70
		0.8	3	6	80
week 3
Day 1		%	reps	sets		RPE	Notes	RHR
1	Squat	0.5	5	1	75
		0.6	4	1	90
		0.7	3	2	105
		0.8	3	3	120
		0.85	2	3	127.5
2	Bench press	0.5	5	1	50
		0.6	4	1	60
		0.7	3	2	70
		0.8	3	5	80
Day 2		%	reps	sets		RPE	Notes	RHR
1	Deadlift	0.55	4	1	110
		0.65	4	1	130
		0.7	3	2	140
		0.75	2	5	150
		0.85	1	2	170
2	Bench press	0.5	6	1	50
		0.6	5	1	60
		0.7	4	1	70
		0.75	3	2	75
		0.8	2	2	80
		0.9	1	2	90
		0.8	2	2	80
Day 3		%	reps	sets		RPE	Notes	RHR
1	Squat	0.5	5	1	75
		0.6	4	1	90
		0.7	3	2	105
		0.8	3	5	120
2	Bench press	0.5	5	1	50
		0.6	4	1	60
		0.7	3	2	70
		0.8	3	6	80
week 4
Day 1		%	reps	sets		RPE	Notes	RHR
1	Squat	0.5	5	1	75
		0.6	4	1	90
		0.7	3	2	105
		0.8	3	2	120
		0.85	2	2	127.5
		0.8	3	2	120
2	Bench press	0.5	5	1	50
		0.6	4	1	60
		0.7	3	2	70
		0.8	3	2	80
		0.85	2	4	85
Day 2		%	reps	sets		RPE	Notes	RHR
1	Bench press	0.5	5	1	50
		0.6	4	1	60
		0.7	3	2	70
		0.8	3	6	80
2	Deadlift	0.5	4	1	100
		0.6	4	1	120
		0.7	3	2	140
		0.8	3	3	160
		0.85	2	3	170
Day 3		%	reps	sets		RPE	Notes	RHR
1	Bench press	0.5	5	1	50
		0.6	4	1	60
		0.7	3	2	70
		0.8	3	5	80
2	Squat	0.5	5	1	75
		0.6	4	1	90
		0.7	3	2	105
		0.8	3	5	120

## Sheet: transitional 4w
	1rm squat	150
	1rm bench	100
	1rm deadlift	200
week 1
Day 1		%	reps	sets		RPE	Notes	RHR
1	Squat	0.55	3	1	82.5
		0.65	3	1	97.5
	Front squat	0.75	3	1	112.5
	Front squat	0.85	2	3	127.5
		0.8	3	2	120
2	Bench press	0.5	5	1	50
		0.6	4	1	60
		0.7	3	2	70
		0.8	3	5	80
Day 2		%	reps	sets		RPE	Notes	RHR
1	Deadlift	0.5	3	1	100
		0.6	3	1	120
		0.7	3	1	140
		0.8	3	5	160
2	Bench press	0.55	5	1	55
		0.65	4	1	65
		0.75	3	1	75
		0.85	2	5	85
Day 3		%	reps	sets		RPE	Notes	RHR
1	Squat	0.5	3	1	75
		0.6	3	1	90
		0.7	3	1	105
		0.8	2	5	120
2	Bench press	0.5	3	1	50
		0.6	3	1	60
		0.7	3	1	70
		0.8	3	6	80
week 2
Day 1		%	reps	sets		RPE	Notes	RHR
1	Bench press	0.5	3	1	50
		0.6	3	1	60
		0.7	3	1	70
		0.8	3	5	80
2	Squat	0.5	3	1	75
		0.6	3	1	90
		0.7	3	1	105
		0.8	3	5	120
Day 2		%	reps	sets		RPE	Notes	RHR
1	Bench press	0.5	6	1	50
		0.6	5	1	60
		0.7	4	1	70
		0.75	3	2	75
		0.8	2	2	80
		0.9	1	3	90
		0.75	3	1	75
		0.65	5	1	65
		0.55	7	1	55
2	Deadlift	0.5	3	1	100
		0.6	3	1	120
		0.7	3	1	140
		0.8	2	4	160
Day 3		%	reps	sets		RPE	Notes	RHR
1	Squat	0.5	3	1	75
		0.6	3	1	90
		0.7	3	1	105
		0.8	2	5	120
2	Bench press	0.5	5	1	50
		0.6	4	1	60
		0.7	3	1	70
		0.8	2	6	80
week 3
Day 1		%	reps	sets		RPE	Notes	RHR
1	Squat	0.5	3	1	75
		0.6	3	1	90
		0.7	3	1	105
		0.8	2	4	120
2	Bench press	0.55	3	1	55
		0.65	3	1	65
		0.75	3	1	75
		0.85	2	4	85
		0.8	2	5	80
Day 2		%	reps	sets		RPE	Notes	RHR
1	Deadlift	0.5	4	1	100
		0.6	4	1	120
		0.7	3	1	140
		0.8	3	2	160
		0.9	2	3	180
2	Bench press	0.5	3	1	50
		0.6	3	1	60
		0.7	3	2	70
		0.8	3	6	80
Day 3		%	reps	sets		RPE	Notes	RHR
1	Squat	0.55	3	1	82.5
		0.65	3	1	97.5
		0.75	3	1	112.5
		0.85	2	4	127.5
2	Bench press	0.5	5	1	50
		0.6	4	1	60
		0.7	3	2	70
		0.8	3	6	80
week 4
Day 1		%	reps	sets		RPE	Notes	RHR
1	Squat	0.5	3	1	75
		0.6	3	1	90
		0.7	3	1	105
		0.8	2	1	120
		0.9	1	3	135
		0.8	2	2	120
2	Bench press	0.5	3	1	50
		0.6	3	1	60
		0.7	3	1	70
		0.8	2	1	80
		0.85	2	5	85
Day 2		%	reps	sets		RPE	Notes	RHR
1	Bench press	0.5	5	1	50
		0.6	4	1	60
		0.7	3	1	70
		0.8	3	2	80
		0.9	2	3	90
		0.8	3	1	80
		0.75	4	1	75
		0.7	5	1	70
2	Deadlift	0.5	3	1	100
		0.6	3	1	120
		0.7	3	1	140
		0.8	3	5	160
Day 3		%	reps	sets		RPE	Notes	RHR
1	Squat	0.5	3	1	75
		0.6	3	1	90
		0.7	3	1	105
		0.8	3	5	120
2	Bench press	0.5	3	1	50
		0.6	3	1	60
		0.7	3	2	70
		0.8	3	6	80

## Sheet: Peaking phase 2w
	1rm squat	150
	1rm bench	100
	1rm deadlift	200
week 1
Day 1		%	reps	sets		RPE	Notes	RHR
1	Squat	0.5	3	1	75
		0.6	3	1	90
	Front squat	0.7	3	1	105
	Front squat	0.8	3	1	120
		0.9	2	3	135
2	Bench press	0.5	3	1	50
		0.6	3	1	60
		0.7	3	1	70
		0.8	3	1	80
		0.9	2	3	90
Day 2 (10 days out)		%	reps	sets		RPE	Notes	RHR
1	Deadlift	0.5	2	1	100
		0.6	2	1	120
		0.7	2	1	140
		0.8	2	1	160
		0.9	1	3	180
2	Bench press	0.55	3	1	55
		0.65	3	1	65
		0.75	3	1	75
		0.85	3	2	85
Day 3		%	reps	sets		RPE	Notes	RHR
1	Squat	0.5	3	1	75
		0.6	3	1	90
		0.7	3	1	105
		0.8	3	3	120
2	Bench press	0.5	3	1	50
		0.6	3	1	60
		0.7	3	1	70
		0.8	3	3	80
Week 2
Day 1 (5-7 days out)		%	reps	sets		RPE	Notes	RHR
1	Squat	0.5	2	1	75
		0.6	2	1	90
	Front squat	0.7	2	1	105
	Front squat	0.8	2	1	120
		0.87	2	1	130
		0.93	1	2	140
2	Bench press	0.55	2	1	55
		0.65	2	1	65
		0.75	2	1	75
		0.85	2	2	85
Day 2 (3-5 days out)		%	reps	sets		RPE	Notes	RHR
1	Bench press	0.5	2	1	50
		0.6	2	1	60
		0.7	2	1	70
		0.8	2	1	80
		0.87	2	1	87.5
		0.93	1	2	92.5
Day 3		%	reps	sets		RPE	Notes	RHR
1	Squat	0.5	1	1	75
		0.6	1	1	90
		0.7	1	3	105
2	Bench press	0.5	1	1	50
		0.6	1	1	60
		0.7	1	3	70
3	Deadlift	0.5	1	1	100
		0.6	1	1	120
		0.7	1	3	140

## Sheet: max day
	1rm squat	150
	1rm bench	100
	1rm deadlift	200
week 1
Day 2		%	reps	sets		Notes	RHR
1	Squat	0.5	3	1	75
		0.6	3	1	90
		0.7	3	2	105
		0.8	2	2	120
		0.9	1	1	135
		0.95	1	1	142.5
		1	1	1	150
	100%+
2	Bench press	0.5	3	1	50
		0.6	3	1	60
		0.7	3	2	70
		0.8	2	2	80
		0.9	1	1	90
		0.95	1	1	95
		1	1	1	100
	100%+
3	Deadlift	0.5	3	1	100
		0.6	3	1	120
		0.7	3	2	140
		0.8	2	2	160
		0.9	1	1	180
		0.95	1	1	190
		1	1	1	200
	100%+
